# Supplementary material for: Transcriptomic and Coexpression Network Analyses Revealed Pine Chalcone Synthase Genes Associated with Pine Wood Nematode Infection
Source: Int J Mol Sci. 2021 Oct 17;22(20):11195. doi: 10.3390/ijms222011195 (PMC8540587; doi:10.3390/ijms222011195)
Supplement: Supplementary file 1 [file ijms-22-11195-s001.zip]

Archive with 1 entries (1 files):
- ijms-1417414-supplementary.pdf
